# Supplementary material for: Exploring the genetic landscape of ciprofloxacin-induced DNA supercompaction in Escherichia coli
Source: Nucleic Acids Res. 2026 Jun 22;54(12):gkag573. doi: 10.1093/nar/gkag573 (PMC13284718; doi:10.1093/nar/gkag573)
Supplement: gkag573_Supplemental_Files [file gkag573_supplemental_files.zip]

Archive with 2 entries (2 files):
- RevSupplementaryData_KV_ScreeningPaper_Submission.pdf
- RevSupplementaryMaterial_NAR_KV_ScreeningPaper_Submission.pdf
